# Supplementary material for: ﻿Three new species of Trimmatothelopsis (Acarosporales, Acarosporaceae) from southwestern North America
Source: MycoKeys. 2023 Oct 12;99:251–68. doi: 10.3897/mycokeys.99.102965 (PMC10587834; doi:10.3897/mycokeys.99.102965)
Supplement: XML Treatment for Trimmatothelopsis californica [file mycokeys.99.102965-treatment1.xml]

<!DOCTYPE tp:taxon-treatment
  PUBLIC "-//TaxonX//DTD Taxonomic Treatment Publishing DTD v0 20100105//EN" "tax-treatment-NSO.dtd">
<tp:taxon-treatment xmlns:tp="http://www.plazi.org/taxpub"><tp:treatment-meta><kwd-group><label>Taxon classification</label><kwd>
                <named-content content-type="kingdom">Fungi</named-content>
              </kwd><kwd>
                <named-content content-type="order">Acarosporales</named-content>
              </kwd><kwd>
                <named-content content-type="family">Acarosporaceae</named-content>
              </kwd></kwd-group><mixed-citation publication-type="journal"><person-group><name><surname>Knudsen</surname><given-names>Kerry</given-names></name><name><surname>Kocourková</surname><given-names>Jana</given-names></name><name><surname>Hodková</surname><given-names>Eva</given-names></name><name><surname>Dart</surname><given-names>Jason</given-names></name><name><surname>Huereca</surname><given-names>Alejandro</given-names></name><name><surname>Malíček</surname><given-names>Jiří</given-names></name></person-group><article-title>﻿Three new species of <italic><tp:taxon-name><tp:taxon-name-part taxon-name-part-type="genus" reg="Trimmatothelopsis">Trimmatothelopsis</tp:taxon-name-part></tp:taxon-name></italic> (<tp:taxon-name><tp:taxon-name-part taxon-name-part-type="order">Acarosporales</tp:taxon-name-part></tp:taxon-name>, <tp:taxon-name><tp:taxon-name-part taxon-name-part-type="family">Acarosporaceae</tp:taxon-name-part></tp:taxon-name>) from southwestern North America</article-title><source>MycoKeys</source><day>12</day><month>10</month><year>2023</year><volume>99</volume><fpage>251</fpage><lpage>268</lpage><pub-id pub-id-type="doi">10.3897/mycokeys.99.102965</pub-id></mixed-citation></tp:treatment-meta><tp:nomenclature><label>﻿</label><tp:taxon-name>
              <object-id xmlns:xlink="http://www.w3.org/1999/xlink" content-type="arpha" xlink:type="simple">CD5744ED-E5FF-5E4B-A47D-4FCE33229CC1</object-id>
              <tp:taxon-name-part taxon-name-part-type="genus" reg="Trimmatothelopsis">Trimmatothelopsis</tp:taxon-name-part>
              <tp:taxon-name-part taxon-name-part-type="species" reg="californica">californica</tp:taxon-name-part>
              <object-id xmlns:xlink="http://www.w3.org/1999/xlink" content-type="mycobank" xlink:type="simple">: MB845664</object-id>
            </tp:taxon-name><tp:taxon-authority>K. Knudsen, Dart, Kocourk. &amp; Hodková</tp:taxon-authority><tp:taxon-status xmlns:xlink="http://www.w3.org/1999/xlink" xlink:type="simple">sp. nov.</tp:taxon-status><xref ref-type="fig" rid="F2">Fig. 2</xref></tp:nomenclature><tp:treatment-sec sec-type="material" id="SECID0EARAE"><title>Type.</title><p>U.S.A. Monterey Co.: Cholame Hills, along Cholame Creek, annual grassland, <named-content xmlns:xlink="http://www.w3.org/1999/xlink" content-type="dwc:verbatimCoordinates" xlink:type="simple"><named-content content-type="geo-json" specific-use="{&#34;type&#34;:&#34;Point&#34;,&#34;coordinates&#34;:[-120.357300,35.831800]}" id="NCID0EJRAE" xlink:type="simple">35.8318; –120.3573</named-content></named-content>, alt. 390 m, on granite, 12 Feb. 2016, Jason Dart 577 (holotype-BYU-C, isotype-OBI).</p><fig id="F2" position="float" orientation="portrait"><object-id xmlns:xlink="http://www.w3.org/1999/xlink" content-type="doi" xlink:type="simple">10.3897/mycokeys.99.102965.figure2</object-id><object-id xmlns:xlink="http://www.w3.org/1999/xlink" content-type="arpha" xlink:type="simple">1B00573A-6F8C-5564-AE78-6D82FA9B8996</object-id><label>Figure 2.</label><caption><p><italic><tp:taxon-name><tp:taxon-name-part taxon-name-part-type="genus" reg="Trimmatothelopsis">Trimmatothelopsis</tp:taxon-name-part><tp:taxon-name-part taxon-name-part-type="species" reg="californica">californica</tp:taxon-name-part></tp:taxon-name></italic>, Jason Dart 577, Holotype <bold>A</bold> areolate thallus with apothecia <bold>B</bold> thallus areoles with pycnidia <bold>C</bold> vertical section of apothecium <bold>D</bold> apothecial crown <bold>E</bold> hemiamyloid reaction of hymenium and amyloid reaction of subhymenium and bleeding into hypothecium turning it a lighter blue <bold>F</bold> young ascus <bold>G</bold> young ascus in IKI <bold>H</bold> paraphyses in IKI <bold>I</bold> cortex above interrupted algal layer <bold>J</bold> mostly biguttulate ascospores <bold>K</bold> vertical section of the thallus with pycnidia <bold>L</bold> hyphal tissue below pycnidium <bold>M</bold> long ampulliform conidiogenous cells producing conidia <bold>N</bold> mass of conidia in pycnidial gel. Scale bars: 500 µm (<bold>A, B</bold>); 100 µm (<bold>C</bold>); 50 µm (<bold>D, E, K</bold>); 20 µm (<bold>F–I, L</bold>); 10 µm (<bold>M</bold>); 5 µm (<bold>J, N</bold>).</p></caption><graphic xmlns:xlink="http://www.w3.org/1999/xlink" xlink:href="mycokeys-99-251-g002.jpg" position="float" orientation="portrait" xlink:type="simple" id="oo_920383.jpg"><uri content-type="original_file" xlink:type="simple">https://binary.pensoft.net/fig/920383</uri></graphic></fig></tp:treatment-sec><tp:treatment-sec sec-type="diagnosis" id="SECID0EOTAE"><title>Diagnosis.</title><p>Similar to <italic><tp:taxon-name><tp:taxon-name-part taxon-name-part-type="genus" reg="Trimmatothelopsis">Trimmatothelopsis</tp:taxon-name-part><tp:taxon-name-part taxon-name-part-type="species" reg="oreophila">oreophila</tp:taxon-name-part></tp:taxon-name></italic> but differing in having regularly elevated apothecia mostly 0.5 mm wide in a dark brown crown, in having areoles with an elevated mycelial base instead of being squamulose with a stipe, and in having short conidia (1.8–)2.0–2.26–2.5(–2.8) × (0.8–)0.82–0.98–1.1(–1.3) µm, l/b 2.3.</p></tp:treatment-sec><tp:treatment-sec sec-type="etymology" id="SECID0E6TAE"><title>Etymology.</title><p>The name refers to the region in which the species occurs.</p></tp:treatment-sec><tp:treatment-sec sec-type="description" id="SECID0EEUAE"><title>Description.</title><p>Thallus of dispersed or contiguous bullate to irregular areoles, 0.5–1.0 mm wide and ca 0.4 mm high, replicating by division, forming clusters up to 5 mm wide and 1.5 mm high, broadly attached, but subsquamulose with lobes and becoming elevated on a mycelial base. Upper surface epruinose, light or dark brown to reddish brown, smooth or rough, glossy or dull. Lower surface of lobes white. Epicortex 10–25 µm thick. Cortex 40–60 µm thick, of disarticulated hyphae, mostly cells 3–4 µm, upper layer one cell thick, ends of hyphae in brown pigment caps 5–7 µm wide. Algal layer continuous, 60–100 µm thick, some hyphal bundles interrupting the algal layer but may not be seen in every section, algal cells not dense, the lower layer tending to be uneven, extending below apothecia, algal cells mostly 5–12 µm. Medulla obscured with crystals and gelatinization, hyphae intricate 3–5 µm wide. Apothecia usually 1–6 per areole, 0.2–0.6 mm wide, disc black, rough, epruinose. Margin elevated, slightly higher than the disc, color of thallus. Parathecium 40–70 µm wide, hyphae thin 1.4–2.0 µm wide, IKI-, merging with cortex and pushing it up to form the margin. Hymenium 110–170 µm high, epihymenium 15–20 µm thick, light brown, paraphyses 1.5–2.0 µm wide, apices unexpanded, equator up to 400 µm wide, hymenial gel IKI+ hemiamyloid, blue turning red. Asci 90–140 × 15–22 µm, <italic><tp:taxon-name><tp:taxon-name-part taxon-name-part-type="genus" reg="Acarospora">Acarospora</tp:taxon-name-part></tp:taxon-name></italic>-type ascus stain, ascospores (4–)4.5–5.13–5.8(–6.2) × (2.1–)2.3–2.45–2.6(–2.8) µm (n = 20), l/b 2.1. Subhymenium 30–50 µm thick, IKI+ blue, euamyloid. Hypothecium 10–17 µm thick, IKI-. Pycnidia 165–244 × 77–140 µm, multi-chambered, conidiogenous cells 6–14 × 1.5–3.0 µm, conidia (1.8)–2.0–2.26–2.5(–2.8) × (0.8–)0.82–0.98–1.1(–1.3) µm (n = 20), l/b 2.3.</p></tp:treatment-sec><tp:treatment-sec sec-type="habitat" id="SECID0ERUAE"><title>Habitat and distribution.</title><p><italic><tp:taxon-name><tp:taxon-name-part taxon-name-part-type="genus" reg="Trimmatothelopsis">Trimmatothelopsis</tp:taxon-name-part><tp:taxon-name-part taxon-name-part-type="species" reg="californica">californica</tp:taxon-name-part></tp:taxon-name></italic> is so far only known from California. It occurs from sea level to 2330 m on granite, volcanic rock, and schist, in central and south California (Monterey Co., Santa Cruz Island, Santa Monica Mountains, San Bernardino Mountains, San Jacinto Mountains).</p></tp:treatment-sec><tp:treatment-sec sec-type="material" id="SECID0ECVAE"><title>Additional specimens examined.</title><p>U.S.A. California: Los Angeles Co., Santa Monica Mountains, Malibu State Park, Lost Cabin Trail, 34.0933, -118.7405, alt. 240 m, on volcanic rock, 10 Aug. 2009, K. Knudsen 11731 &amp; T. Sagar (SBBG), Riverside, San Jacinto Mountains, Cedar Springs Trail, southwest-facing slope, 33.6644, -116.5766, alt. 1890 m, on schist in underhang, 13 Aug. 2005, K. Knudsen 3493 (NY, SBBG), Devil’s Slide, sunny open area on west-facing slope, 33.7752, -116.6780, alt. 2330 m, on granite with <italic><tp:taxon-name><tp:taxon-name-part taxon-name-part-type="genus" reg="Aspicilia">Aspicilia</tp:taxon-name-part></tp:taxon-name></italic> species, 15 Sept. 2006, K. Knudsen 7194 (SBBG), near trail to Round Valley, 33.8075, -116.6522, alt. 2670 m, frequent on granite, 17 Nov. 2006, K. Knudsen 7889 (SBBG); San Bernardino Co., San Bernardino Mountains, pebble plain along Polique Canyon Road, 34.305, -116.85083, alt. 2280 m, on small granite pebbles, 25 Aug. 2010, K. Knudsen 13676.1 &amp; S. Eliason (SBBG); Santa Barbara Co., Santa Cruz Island, High Mount, 34.0314, -119.5824, alt. 410 m, on volcanic rock, 19 July 2012, K. Knudsen 14985 &amp; J. Kocourková (SBBG); Ventura Co., Santa Monica Mountains, Point Mugu State Park, base cliffs above normal high tide level, 34.0986, -119.0763, 3 m, on volcanic rock, 10 Oct. 2005, K. Knudsen 4067.2 &amp; M. Knudsen (SBBG).</p></tp:treatment-sec><tp:treatment-sec sec-type="notes" id="SECID0EPVAE"><title>Notes.</title><p><italic><tp:taxon-name><tp:taxon-name-part taxon-name-part-type="genus" reg="Trimmatothelopsis">Trimmatothelopsis</tp:taxon-name-part><tp:taxon-name-part taxon-name-part-type="species" reg="californica">californica</tp:taxon-name-part></tp:taxon-name></italic> differs from other species in the genus in having short conidia. It can easily be confused with <italic><tp:taxon-name><tp:taxon-name-part taxon-name-part-type="genus" reg="Acarospora">Acarospora</tp:taxon-name-part><tp:taxon-name-part taxon-name-part-type="species" reg="elevata">elevata</tp:taxon-name-part></tp:taxon-name></italic> H. Magn., a species often on granite at high elevations from California to the Rockies (<xref ref-type="bibr" rid="B7">Knudsen 2007</xref>). <italic><tp:taxon-name><tp:taxon-name-part taxon-name-part-type="genus" reg="Acarospora">Acarospora</tp:taxon-name-part><tp:taxon-name-part taxon-name-part-type="species" reg="elevata">elevata</tp:taxon-name-part></tp:taxon-name></italic> has an elevated parathecial crown but has usually a lower hymenium than <italic><tp:taxon-name><tp:taxon-name-part taxon-name-part-type="genus" reg="Trimmatothelopsis">T.</tp:taxon-name-part><tp:taxon-name-part taxon-name-part-type="species" reg="californica">californica</tp:taxon-name-part></tp:taxon-name></italic> (ca 60–120 µm) as well as dark blue euamyloid hymenial gel vs. IKI+ hemiamyloid hymenial gel.</p><p>Specimens of <italic><tp:taxon-name><tp:taxon-name-part taxon-name-part-type="genus" reg="Trimmatothelopsis">Trimmatothelopsis</tp:taxon-name-part></tp:taxon-name></italic> can be misidentified as <italic><tp:taxon-name><tp:taxon-name-part taxon-name-part-type="genus" reg="Myriospora">Myriospora</tp:taxon-name-part></tp:taxon-name></italic>. <italic><tp:taxon-name><tp:taxon-name-part taxon-name-part-type="genus" reg="Myriospora">Myriospora</tp:taxon-name-part></tp:taxon-name></italic> differs in having shorter conidia usually less 3 µm long. Both are well-supported as separate genera (Fig. <xref ref-type="fig" rid="F1">1</xref>; <xref ref-type="bibr" rid="B30">Westberg et al. 2011</xref>; <xref ref-type="bibr" rid="B13">Knudsen et al. 2021c</xref>). Because of the height of hymenium and a poor understanding of <italic><tp:taxon-name><tp:taxon-name-part taxon-name-part-type="genus" reg="Myriospora">Myriospora</tp:taxon-name-part></tp:taxon-name></italic> taxonomy at that time in North American lichenology, <italic><tp:taxon-name><tp:taxon-name-part taxon-name-part-type="genus" reg="Trimmatothelopsis">T.</tp:taxon-name-part><tp:taxon-name-part taxon-name-part-type="species" reg="californica">californica</tp:taxon-name-part></tp:taxon-name></italic> was identified as <italic><tp:taxon-name><tp:taxon-name-part taxon-name-part-type="genus" reg="Acarospora">Acarospora</tp:taxon-name-part><tp:taxon-name-part taxon-name-part-type="species" reg="scabrida">scabrida</tp:taxon-name-part></tp:taxon-name></italic> Hedl. ex H. Magn. (<xref ref-type="bibr" rid="B6">Knudsen 2005</xref>, <xref ref-type="bibr" rid="B7">2007</xref>). The circumscription of <italic><tp:taxon-name><tp:taxon-name-part taxon-name-part-type="genus" reg="Acarospora">A.</tp:taxon-name-part><tp:taxon-name-part taxon-name-part-type="species" reg="scabrida">scabrida</tp:taxon-name-part></tp:taxon-name></italic> is heterogenous in <xref ref-type="bibr" rid="B7">Knudsen (2007)</xref>. We do not recognize <italic><tp:taxon-name><tp:taxon-name-part taxon-name-part-type="genus" reg="Myriospora">Myriospora</tp:taxon-name-part><tp:taxon-name-part taxon-name-part-type="species" reg="scabrida">scabrida</tp:taxon-name-part></tp:taxon-name></italic> (Hedl. ex H. Magn.) K. Knudsen &amp; L. Arcadia as occurring in California.</p></tp:treatment-sec><tp:treatment-sec><!--Section generated to contain objects referenced in tp:taxon-treatment.--><fig id="F1" position="float" orientation="portrait"><object-id xmlns:xlink="http://www.w3.org/1999/xlink" content-type="doi" xlink:type="simple">10.3897/mycokeys.99.102965.figure1</object-id><object-id xmlns:xlink="http://www.w3.org/1999/xlink" content-type="arpha" xlink:type="simple">CBE85859-43D1-58C5-9379-ECD390E47F8C</object-id><label>Figure 1.</label><caption><p>Bayesian inference tree obtained by phylogenetic analysis using a combined data set of <abbrev xmlns:xlink="http://www.w3.org/1999/xlink" xlink:title="internal transcribed spacer" id="ABBRID0EJIAE" xlink:type="simple">ITS</abbrev>, <abbrev xmlns:xlink="http://www.w3.org/1999/xlink" xlink:title="small subunit of the mitochondrial ribosomal DNA" id="ABBRID0ENIAE" xlink:type="simple">mtSSU</abbrev> and nLSU sequences of 27 members of <tp:taxon-name><tp:taxon-name-part taxon-name-part-type="family">Acarosporaceae</tp:taxon-name-part></tp:taxon-name>. Bayesian posterior probability (BPP ≥ 0.95) and maximum likelihood bootstrap values (<abbrev xmlns:xlink="http://www.w3.org/1999/xlink" xlink:title="maximum likelihood" id="ABBRID0EWIAE" xlink:type="simple">ML</abbrev> ≥ 70%) are indicated above branches (BPP/<abbrev xmlns:xlink="http://www.w3.org/1999/xlink" xlink:title="maximum likelihood" id="ABBRID0E1IAE" xlink:type="simple">ML</abbrev>). <italic><tp:taxon-name><tp:taxon-name-part taxon-name-part-type="genus" reg="Pycnora">Pycnora</tp:taxon-name-part><tp:taxon-name-part taxon-name-part-type="species" reg="sorophora">sorophora</tp:taxon-name-part></tp:taxon-name></italic> was used as outgroup. In bold are species with IKI+ blue asci. The remaining species of <italic><tp:taxon-name><tp:taxon-name-part taxon-name-part-type="genus" reg="Trimmathelopsis">Trimmathelopsis</tp:taxon-name-part></tp:taxon-name></italic> not in bold have IKI- asci.</p></caption><graphic xmlns:xlink="http://www.w3.org/1999/xlink" xlink:href="mycokeys-99-251-g001.jpg" position="float" orientation="portrait" xlink:type="simple" id="oo_920382.jpg"><uri content-type="original_file" xlink:type="simple">https://binary.pensoft.net/fig/920382</uri></graphic></fig></tp:treatment-sec><ref-list><ref id="B7"><mixed-citation xmlns:xlink="http://www.w3.org/1999/xlink" xlink:type="simple"><person-group><name name-style="western"><surname>Knudsen</surname><given-names>K</given-names></name></person-group> (<year>2007</year>) <article-title><italic><tp:taxon-name><tp:taxon-name-part taxon-name-part-type="genus">Acarospora</tp:taxon-name-part></tp:taxon-name></italic>.</article-title> In: <person-group><name name-style="western"><surname>Nash</surname><given-names>TH III</given-names></name><name name-style="western"><surname>Gries</surname><given-names>C</given-names></name><name name-style="western"><surname>Bungartz</surname><given-names>F</given-names></name></person-group> (<role>Eds</role>) <issue-title>Lichen Flora of the Greater Sonoran Desert Region.</issue-title><source>Vol. 3. Arizona: Lichens Unlimited, Arizona State University, Tempe</source>, <fpage>1</fpage>–<lpage>38</lpage>.</mixed-citation></ref><ref id="B30"><mixed-citation xmlns:xlink="http://www.w3.org/1999/xlink" xlink:type="simple"><person-group><name name-style="western"><surname>Westberg</surname><given-names>M</given-names></name><name name-style="western"><surname>Crewe</surname><given-names>AT</given-names></name><name name-style="western"><surname>Purvis</surname><given-names>OW</given-names></name><name name-style="western"><surname>Wedin</surname><given-names>M</given-names></name></person-group> (<year>2011</year>) <article-title><italic><tp:taxon-name><tp:taxon-name-part taxon-name-part-type="genus">Silobia</tp:taxon-name-part></tp:taxon-name></italic>, a new genus for the <italic><tp:taxon-name><tp:taxon-name-part taxon-name-part-type="genus">Acarospora</tp:taxon-name-part><tp:taxon-name-part taxon-name-part-type="species">smaragdula</tp:taxon-name-part></tp:taxon-name></italic> complex (<tp:taxon-name><tp:taxon-name-part taxon-name-part-type="phylum">Ascomycota</tp:taxon-name-part></tp:taxon-name>, <tp:taxon-name><tp:taxon-name-part taxon-name-part-type="order">Acarosporales</tp:taxon-name-part></tp:taxon-name>) and a revision of the group in Sweden.</article-title><source>Lichenologist (London, England)</source><volume>43</volume>(<issue>1</issue>): <fpage>7</fpage>–<lpage>25</lpage>. <ext-link xlink:href="10.1017/S0024282910000617" ext-link-type="doi" xlink:type="simple">https://doi.org/10.1017/S0024282910000617</ext-link></mixed-citation></ref><ref id="B13"><mixed-citation xmlns:xlink="http://www.w3.org/1999/xlink" xlink:type="simple"><person-group><name name-style="western"><surname>Knudsen</surname><given-names>K</given-names></name><name name-style="western"><surname>Kocourková</surname><given-names>J</given-names></name><name name-style="western"><surname>Cannon</surname><given-names>P</given-names></name><name name-style="western"><surname>Coppins</surname><given-names>B</given-names></name><name name-style="western"><surname>Fletcher</surname><given-names>A</given-names></name><name name-style="western"><surname>Simkin</surname><given-names>J</given-names></name></person-group> (<year>2021c</year>) <article-title><tp:taxon-name><tp:taxon-name-part taxon-name-part-type="order">Acarosporales</tp:taxon-name-part></tp:taxon-name>: <tp:taxon-name><tp:taxon-name-part taxon-name-part-type="family">Acarosporaceae</tp:taxon-name-part></tp:taxon-name>, including the genera <italic><tp:taxon-name><tp:taxon-name-part taxon-name-part-type="genus">Acarospora</tp:taxon-name-part></tp:taxon-name></italic>, <italic><tp:taxon-name><tp:taxon-name-part taxon-name-part-type="genus">Caeruleum</tp:taxon-name-part></tp:taxon-name></italic>, <italic><tp:taxon-name><tp:taxon-name-part taxon-name-part-type="genus">Myriospora</tp:taxon-name-part></tp:taxon-name></italic>, <italic><tp:taxon-name><tp:taxon-name-part taxon-name-part-type="genus">Pleopsidium</tp:taxon-name-part></tp:taxon-name></italic>, <italic><tp:taxon-name><tp:taxon-name-part taxon-name-part-type="genus">Sarcogyne</tp:taxon-name-part></tp:taxon-name></italic> and <italic><tp:taxon-name><tp:taxon-name-part taxon-name-part-type="genus">Trimmatothelopsis</tp:taxon-name-part></tp:taxon-name></italic>.</article-title><source>Revisions of British and Irish Lichens</source><volume>12</volume>: <fpage>1</fpage>–<lpage>25</lpage>.</mixed-citation></ref><ref id="B6"><mixed-citation xmlns:xlink="http://www.w3.org/1999/xlink" xlink:type="simple"><person-group><name name-style="western"><surname>Knudsen</surname><given-names>K</given-names></name></person-group> (<year>2005</year>) <article-title>Notes on the lichen flora of California #1. <italic><tp:taxon-name><tp:taxon-name-part taxon-name-part-type="genus">Pleopsidium</tp:taxon-name-part><tp:taxon-name-part taxon-name-part-type="species">chlorophanum</tp:taxon-name-part></tp:taxon-name></italic> and <italic><tp:taxon-name><tp:taxon-name-part taxon-name-part-type="genus">Acarospora</tp:taxon-name-part><tp:taxon-name-part taxon-name-part-type="species">scabrida</tp:taxon-name-part></tp:taxon-name></italic>.</article-title><source>Bulletin of the California Lichen Society</source><volume>12</volume>(<issue>2</issue>): <fpage>33</fpage>–<lpage>34</lpage>.</mixed-citation></ref></ref-list></tp:taxon-treatment>
