# Supplementary material for: ﻿Three new species of Trimmatothelopsis (Acarosporales, Acarosporaceae) from southwestern North America
Source: MycoKeys. 2023 Oct 12;99:251–68. doi: 10.3897/mycokeys.99.102965 (PMC10587834; doi:10.3897/mycokeys.99.102965)
Supplement: XML Treatment for Trimmatothelopsis novomexicana [file mycokeys.99.102965-treatment3.xml]

<!DOCTYPE tp:taxon-treatment
  PUBLIC "-//TaxonX//DTD Taxonomic Treatment Publishing DTD v0 20100105//EN" "tax-treatment-NSO.dtd">
<tp:taxon-treatment xmlns:tp="http://www.plazi.org/taxpub"><tp:treatment-meta><kwd-group><label>Taxon classification</label><kwd>
                <named-content content-type="kingdom">Fungi</named-content>
              </kwd><kwd>
                <named-content content-type="order">Acarosporales</named-content>
              </kwd><kwd>
                <named-content content-type="family">Acarosporaceae</named-content>
              </kwd></kwd-group><mixed-citation publication-type="journal"><person-group><name><surname>Knudsen</surname><given-names>Kerry</given-names></name><name><surname>Kocourková</surname><given-names>Jana</given-names></name><name><surname>Hodková</surname><given-names>Eva</given-names></name><name><surname>Dart</surname><given-names>Jason</given-names></name><name><surname>Huereca</surname><given-names>Alejandro</given-names></name><name><surname>Malíček</surname><given-names>Jiří</given-names></name></person-group><article-title>﻿Three new species of <italic><tp:taxon-name><tp:taxon-name-part taxon-name-part-type="genus" reg="Trimmatothelopsis">Trimmatothelopsis</tp:taxon-name-part></tp:taxon-name></italic> (<tp:taxon-name><tp:taxon-name-part taxon-name-part-type="order">Acarosporales</tp:taxon-name-part></tp:taxon-name>, <tp:taxon-name><tp:taxon-name-part taxon-name-part-type="family">Acarosporaceae</tp:taxon-name-part></tp:taxon-name>) from southwestern North America</article-title><source>MycoKeys</source><day>12</day><month>10</month><year>2023</year><volume>99</volume><fpage>251</fpage><lpage>268</lpage><pub-id pub-id-type="doi">10.3897/mycokeys.99.102965</pub-id></mixed-citation></tp:treatment-meta><tp:nomenclature><label>﻿</label><tp:taxon-name>
              <object-id xmlns:xlink="http://www.w3.org/1999/xlink" content-type="arpha" xlink:type="simple">FFB2F3FD-6E80-5BD9-A10B-4FA58B745B0C</object-id>
              <tp:taxon-name-part taxon-name-part-type="genus" reg="Trimmatothelopsis">Trimmatothelopsis</tp:taxon-name-part>
              <tp:taxon-name-part taxon-name-part-type="species" reg="novomexicana">novomexicana</tp:taxon-name-part>
              <object-id xmlns:xlink="http://www.w3.org/1999/xlink" content-type="mycobank" xlink:type="simple">: MB845678</object-id>
            </tp:taxon-name><tp:taxon-authority>K. Knudsen, Kocourk. &amp; Hodková</tp:taxon-authority><tp:taxon-status xmlns:xlink="http://www.w3.org/1999/xlink" xlink:type="simple">sp. nov.</tp:taxon-status><xref ref-type="fig" rid="F4">Fig. 4</xref></tp:nomenclature><tp:treatment-sec sec-type="diagnosis" id="SECID0E6DAG"><title>Diagnosis.</title><p>Similar to <italic><tp:taxon-name><tp:taxon-name-part taxon-name-part-type="genus" reg="Trimmatothelopsis">Trimmatothelopsis</tp:taxon-name-part><tp:taxon-name-part taxon-name-part-type="species" reg="gordensis">gordensis</tp:taxon-name-part></tp:taxon-name></italic> but differs in having a contiguous epilithic areolate thallus instead of a thallus of dispersed areoles and being distinct in nrITS and <abbrev xmlns:xlink="http://www.w3.org/1999/xlink" xlink:title="small subunit of the mitochondrial ribosomal DNA" id="ABBRID0EQEAG" xlink:type="simple">mtSSU</abbrev> sequence data.</p></tp:treatment-sec><tp:treatment-sec sec-type="material" id="SECID0EUEAG"><title>Type.</title><p>U.S.A., New Mexico: Eddy Co., Brokeoff Mountains Wilderness Study Area, pinyon-juniper woodland, <named-content xmlns:xlink="http://www.w3.org/1999/xlink" content-type="dwc:verbatimCoordinates" xlink:type="simple"><named-content content-type="geo-json" specific-use="{&#34;type&#34;:&#34;Point&#34;,&#34;coordinates&#34;:[-104.841800,32.205600]}" id="NCID0E4EAG" xlink:type="simple">32.2056, -104.8418</named-content></named-content>, alt. 1850 m, on Permian limestone, 27 Mar. 2022, J. Kocourková 10875 &amp; K. Knudsen (holotype-PRM; isotype-BRY-C).</p></tp:treatment-sec><tp:treatment-sec sec-type="etymology" id="SECID0ECFAG"><title>Etymology.</title><p>This species is named after the state of New Mexico where it was discovered.</p></tp:treatment-sec><tp:treatment-sec sec-type="description" id="SECID0EHFAG"><title>Description.</title><p>Hypothallus with scattered algal cells. Thallus of contiguous areoles, 0.1–0.5 mm and 0.2–0.6 mm, forming patches up to 3 cm wide, or often on rough rock forming smaller patches ca 3–5 mm wide, replicating by division. Upper surface white from epicortex or brown from cortex, epruinose. Epicortex thick 25–40(–70) µm, with distinct hyphae. Cortex 30–60 µm thick, of vertical hyphae, mostly 1 µm wide, apices slightly expanded to 2 µm, upper layer usually one cell thick and light brown, lower layer hyaline, cortex sometimes completely lacking between algal layer and a thick epicortex. Algal layer of scattered algal cells 2–3(–7) µm wide, sometimes continuous or in small clusters throughout the thallus, sometimes continuous below apothecia but sometimes absent or with only a few scattered algal clusters. Medulla 100–250 µm thick, obscure with substrate crystals, hyphae ca 1–2 µm wide, a few scattered algal cells. Apothecia scattered, disc small usually 100–200 µm µm wide, without a distinct thalline ring, disc black or red, epruinose, immersed, becoming convex. Parathecium indistinct to 10 µm wide. Hymenium 200–300 µm tall, epihymenium reddish, 10 µm thick, paraphyses 1–2 µm wide with unexpanded apices, hymenial gel IKI+ red or light blue turning red, hemiamyloid, but if IKI too diluted with water on the slide the reaction is IKI- pale yellow. Asci 130–160 × 20–35 µm, cylindrical, tholus and space between inner and outer wall of ascus pale blue, with a dark blue stain in the upper layers of tholus, ascospores ellipsoid, (4.4–)4.7–5.31–5.9(–6.5) × (1.7–)1.9–2.21–2.5(–2.8) µm (n = 20), l/b 2.4. Subhymenium 0–40 tall, IKI+ blue (but reaction often negative like hymenium). Pycnidia 80–100 × 130–180 µm, multi-chambered, terminal cells of ostiole hyphae dark brown and 2.7–4.6 µm wide (Fig. <xref ref-type="fig" rid="F4">4K</xref>), conidiogenous cells 7.5–13.3 × 1.4–2.1 µm (n = 20), conidia (3–)3.5–4.27–5.0(–5.7) × (0.8–)0.8–0.99–1.1(–1.3) µm (n = 20), l/b 4.4. Not producing secondary metabolites.</p><fig id="F4" position="float" orientation="portrait"><object-id xmlns:xlink="http://www.w3.org/1999/xlink" content-type="doi" xlink:type="simple">10.3897/mycokeys.99.102965.figure4</object-id><object-id xmlns:xlink="http://www.w3.org/1999/xlink" content-type="arpha" xlink:type="simple">D5A03F46-4E04-5780-BAA7-93C60DD24AFF</object-id><label>Figure 4.</label><caption><p><italic><tp:taxon-name><tp:taxon-name-part taxon-name-part-type="genus" reg="Trimmatothelopsis">Trimmatothelopsis</tp:taxon-name-part><tp:taxon-name-part taxon-name-part-type="species" reg="novomexicana">novomexicana</tp:taxon-name-part></tp:taxon-name></italic>, Kocourková 10875, Holotype (<bold>B–D, F, I</bold>); Knudsen 19324 (<bold>A, E, G, H, J–L</bold>) <bold>A</bold> areolate thallus with apothecia <bold>B</bold> thallus areoles with pycnidia <bold>C</bold> mature apothecium <bold>D</bold> vertical section of apothecium with short parathecial crown <bold>E</bold> young asci and septate paraphyses <bold>F</bold> hemiamyloid reaction of hymenium with amyloid ascus tholus <bold>G</bold> amyloid ascus wall in IKI <bold>I</bold> ascospores <bold>J</bold> ostiolar part of pycnidium with prolongated brown terminal hyphae <bold>K</bold> long narrow ampulliform conidiogenous cells producing conidia <bold>L</bold> conidia. Scale bars: 500 µm (<bold>A–C</bold>); 100 µm (<bold>D, F</bold>); 20 µm (<bold>E, G, H</bold>); 10 µm (<bold>J</bold>); 5 µm (<bold>I, K, L</bold>).</p></caption><graphic xmlns:xlink="http://www.w3.org/1999/xlink" xlink:href="mycokeys-99-251-g004.jpg" position="float" orientation="portrait" xlink:type="simple" id="oo_920385.jpg"><uri content-type="original_file" xlink:type="simple">https://binary.pensoft.net/fig/920385</uri></graphic></fig></tp:treatment-sec><tp:treatment-sec sec-type="material" id="SECID0ENHAG"><title>Additional specimens examined.</title><p>U.S.A., New Mexico: Eddy Co., Brokeoff Mountains Wilderness Study Area, pinyon-juniper woodland, 32.2056, -104.8418, alt. 1870 m, on Permian limestone, 26 Mar. 2022, J. Kocourková 10877 &amp; 10888 &amp; K. Knudsen (Hb. K&amp;K); Lincoln Co., Carrizozo Malpais, Valley of Fires Recreation Area, at base of the sandstone slope above the lava fields, junipers common, 33.6817, -105.9247, alt. 1950 m, on reconsolidated calcareous sandstone, 24 Mar. 2020, K. Knudsen 19324 &amp; J. Kocourková (SBBG).</p></tp:treatment-sec><tp:treatment-sec sec-type="ecology" id="SECID0ESHAG"><title>Ecology and distribution.</title><p>The holotype was collected on scattered limestone rocks in full sun on a low crest in the Chihuahuan Desert in New Mexico at an elevation of 1850 m. It was growing in pinyon-juniper woodland on uplifted and eroded Permian reefs. It was associated with <italic><tp:taxon-name><tp:taxon-name-part taxon-name-part-type="genus" reg="Acarospora">Acarospora</tp:taxon-name-part><tp:taxon-name-part taxon-name-part-type="species" reg="peltastica">peltastica</tp:taxon-name-part></tp:taxon-name></italic> and <italic><tp:taxon-name><tp:taxon-name-part taxon-name-part-type="genus" reg="Circinaria">Circinaria</tp:taxon-name-part><tp:taxon-name-part taxon-name-part-type="species" reg="contorta">contorta</tp:taxon-name-part></tp:taxon-name></italic>. We expect it to be locally frequent and to occur in the adjacent Guadalupe National Park in pinyon-juniper areas. It was definitely rare about 100 miles from the type locality at the Carrizozo Malpais lava beds, on calcareous reconsolidated sandstone, growing with <tp:taxon-name><tp:taxon-name-part taxon-name-part-type="genus" reg="Peltula">Peltula</tp:taxon-name-part><tp:taxon-name-part taxon-name-part-type="species" reg="obscurans">obscurans</tp:taxon-name-part><tp:taxon-name-part taxon-name-part-type="infraspecific-rank">var.</tp:taxon-name-part><tp:taxon-name-part taxon-name-part-type="variety" reg="deserticola">deserticola</tp:taxon-name-part></tp:taxon-name>, at the base of a north-facing sandstone slope with junipers at elevation of 1950 m. We studied this area extensively and only collected it once. <italic><tp:taxon-name><tp:taxon-name-part taxon-name-part-type="genus" reg="Trimmatothelopsis">Trimmatothelopsis</tp:taxon-name-part><tp:taxon-name-part taxon-name-part-type="species" reg="novomexicana">novomexicana</tp:taxon-name-part></tp:taxon-name></italic> often occurred in small patches with a few apothecia among other lichens on rough limestone.</p></tp:treatment-sec><tp:treatment-sec sec-type="notes" id="SECID0EKJAG"><title>Notes.</title><p>Four other species of <italic><tp:taxon-name><tp:taxon-name-part taxon-name-part-type="genus" reg="Trimmatothelopsis">Trimmatothelopsis</tp:taxon-name-part></tp:taxon-name></italic> have similar ascus stains with a darker blue stain in upper layers of a pale blue tholus: <italic><tp:taxon-name><tp:taxon-name-part taxon-name-part-type="genus" reg="Trimmatothelopsis">T.</tp:taxon-name-part><tp:taxon-name-part taxon-name-part-type="species" reg="americana">americana</tp:taxon-name-part></tp:taxon-name></italic>, <italic><tp:taxon-name><tp:taxon-name-part taxon-name-part-type="genus" reg="Trimmatothelopsis">T.</tp:taxon-name-part><tp:taxon-name-part taxon-name-part-type="species" reg="gordensis">gordensis</tp:taxon-name-part></tp:taxon-name></italic>, <italic><tp:taxon-name><tp:taxon-name-part taxon-name-part-type="genus" reg="Trimmatothelopsis">T.</tp:taxon-name-part><tp:taxon-name-part taxon-name-part-type="species" reg="mexicana">mexicana</tp:taxon-name-part></tp:taxon-name></italic> and <italic><tp:taxon-name><tp:taxon-name-part taxon-name-part-type="genus" reg="Trimmatothelopsis">T.</tp:taxon-name-part><tp:taxon-name-part taxon-name-part-type="species" reg="wirthii">wirthii</tp:taxon-name-part></tp:taxon-name></italic>. <italic><tp:taxon-name><tp:taxon-name-part taxon-name-part-type="genus" reg="Trimmatothelopsis">Trimmatothelopsis</tp:taxon-name-part><tp:taxon-name-part taxon-name-part-type="species" reg="novomexicana">novomexicana</tp:taxon-name-part></tp:taxon-name></italic> differs from <italic><tp:taxon-name><tp:taxon-name-part taxon-name-part-type="genus" reg="Trimmatothelopsis">T.</tp:taxon-name-part><tp:taxon-name-part taxon-name-part-type="species" reg="americana">americana</tp:taxon-name-part></tp:taxon-name></italic> especially in having apothecia lacking a carbonized outer surface. <italic><tp:taxon-name><tp:taxon-name-part taxon-name-part-type="genus" reg="Trimmatothelopsis">Trimmatothelopsis</tp:taxon-name-part><tp:taxon-name-part taxon-name-part-type="species" reg="novomexicana">novomexicana</tp:taxon-name-part></tp:taxon-name></italic> differs from <italic><tp:taxon-name><tp:taxon-name-part taxon-name-part-type="genus" reg="Trimmatothelopsis">T.</tp:taxon-name-part><tp:taxon-name-part taxon-name-part-type="species" reg="gordensis">gordensis</tp:taxon-name-part></tp:taxon-name></italic> especially in having areolate thallus vs. a thallus of discreet areoles. <italic><tp:taxon-name><tp:taxon-name-part taxon-name-part-type="genus" reg="Trimmatothelopsis">Trimmatothelopsis</tp:taxon-name-part><tp:taxon-name-part taxon-name-part-type="species" reg="novomexicana">novomexicana</tp:taxon-name-part></tp:taxon-name></italic> differs from <italic><tp:taxon-name><tp:taxon-name-part taxon-name-part-type="genus" reg="Trimmatothelopsis">T.</tp:taxon-name-part><tp:taxon-name-part taxon-name-part-type="species" reg="mexicana">mexicana</tp:taxon-name-part></tp:taxon-name></italic> in having longer conidia and in lacking a stipe. <italic><tp:taxon-name><tp:taxon-name-part taxon-name-part-type="genus" reg="Trimmatothelopsis">Trimmatothelopsis</tp:taxon-name-part><tp:taxon-name-part taxon-name-part-type="species" reg="novomexicana">novomexicana</tp:taxon-name-part></tp:taxon-name></italic> differs from <italic><tp:taxon-name><tp:taxon-name-part taxon-name-part-type="genus" reg="Trimmatothelopsis">T.</tp:taxon-name-part><tp:taxon-name-part taxon-name-part-type="species" reg="wirthii">wirthii</tp:taxon-name-part></tp:taxon-name></italic> especially in having areoles vs. large squamules up to 7 mm wide.</p><p>The narrow morphological and genetic differences between these similar species are probably based on a long geographical isolation from each other. One mystery of the protologue of <italic><tp:taxon-name><tp:taxon-name-part taxon-name-part-type="genus" reg="Thelocarpella">Thelocarpella</tp:taxon-name-part><tp:taxon-name-part taxon-name-part-type="species" reg="gordensis">gordensis</tp:taxon-name-part></tp:taxon-name></italic> was a description of periphyses in the ostiole of the ascomata (see the drawing in <xref ref-type="bibr" rid="B20">Navarro-Rosinés et al. 1999</xref>). Our colleague Martin Westberg borrowed the holotype from Claude Roux. He was told he could photograph it (a photograph we used in this study) but could not dissect any of the areoles (Westberg, pers. comm.) Later, based on its recovery in the <tp:taxon-name><tp:taxon-name-part taxon-name-part-type="family">Acarosporaceae</tp:taxon-name-part></tp:taxon-name>, the description of periphyses in <italic><tp:taxon-name><tp:taxon-name-part taxon-name-part-type="genus" reg="Thelocarpella"/><tp:taxon-name-part taxon-name-part-type="species" reg="gordensis">gordensis</tp:taxon-name-part></tp:taxon-name></italic> was treated as a misinterpretation of the incurving melanized hyphae of the parathecium merging with the cortex around the punctiform discs (<xref ref-type="bibr" rid="B9">Knudsen and Lendemer 2016</xref>). In studying <italic><tp:taxon-name><tp:taxon-name-part taxon-name-part-type="genus" reg="Trimmatothelopsis">Trimmatothelopsis</tp:taxon-name-part><tp:taxon-name-part taxon-name-part-type="species" reg="novomexicana">novomexicana</tp:taxon-name-part></tp:taxon-name></italic> we discovered the source of the misinterpretation of <italic><tp:taxon-name><tp:taxon-name-part taxon-name-part-type="genus" reg="Trimmatothelopsis">T.</tp:taxon-name-part><tp:taxon-name-part taxon-name-part-type="species" reg="gordensis">gordensis</tp:taxon-name-part></tp:taxon-name></italic> as a perithecioid lichen. The authors had mistaken the elongated black tips of the terminal cells of ostiole hyphae of the pycnidia for being hyphae of a perithecia (see Fig. <xref ref-type="fig" rid="F4">4J</xref>). In the specimens of <italic><tp:taxon-name><tp:taxon-name-part taxon-name-part-type="genus" reg="Trimmatothelopsis">T.</tp:taxon-name-part><tp:taxon-name-part taxon-name-part-type="species" reg="novomexicana">novomexicana</tp:taxon-name-part></tp:taxon-name></italic> there is also no evidence apothecia grow out of stromata that contained pycnidia as in <italic><tp:taxon-name><tp:taxon-name-part taxon-name-part-type="genus" reg="Sarcogyne">Sarcogyne</tp:taxon-name-part><tp:taxon-name-part taxon-name-part-type="species" reg="similis">similis</tp:taxon-name-part></tp:taxon-name></italic> H. Magn. (see pictures of the synonym <italic><tp:taxon-name><tp:taxon-name-part taxon-name-part-type="genus" reg="Sarcogyne">Sarcogyne</tp:taxon-name-part><tp:taxon-name-part taxon-name-part-type="species" reg="reebiae">reebiae</tp:taxon-name-part></tp:taxon-name></italic> K. Knudsen in <xref ref-type="bibr" rid="B10">Knudsen et al. 2011</xref>). In the recent description of <italic><tp:taxon-name><tp:taxon-name-part taxon-name-part-type="genus" reg="Trimmatothelopsis">Trimmatothelopsis</tp:taxon-name-part><tp:taxon-name-part taxon-name-part-type="species" reg="wirthii">wirthii</tp:taxon-name-part></tp:taxon-name></italic> (see below) it is stated there are no periphyses in the “ostiole”. Roux also describes pycnidia with dark ostiole hyphae. Roux described melanized horizontal hyphae incurving from the parathecium and merged with the cortex around the punctiform apothecia as pseudopapillae (<xref ref-type="bibr" rid="B24">Roux 2021</xref>).</p></tp:treatment-sec><ref-list><ref id="B20"><mixed-citation xmlns:xlink="http://www.w3.org/1999/xlink" xlink:type="simple"><person-group><name name-style="western"><surname>Navarro-Rosinés</surname><given-names>P</given-names></name><name name-style="western"><surname>Roux</surname><given-names>C</given-names></name><name name-style="western"><surname>Bellemere</surname><given-names>A</given-names></name></person-group> (<year>1999</year>) <article-title><italic><tp:taxon-name><tp:taxon-name-part taxon-name-part-type="genus">Thelocarpella</tp:taxon-name-part><tp:taxon-name-part taxon-name-part-type="species">gordensis</tp:taxon-name-part></tp:taxon-name></italic> gen. et sp. nov., (<tp:taxon-name><tp:taxon-name-part taxon-name-part-type="class">Ascomycetes</tp:taxon-name-part></tp:taxon-name> lichenisati, <tp:taxon-name><tp:taxon-name-part taxon-name-part-type="family">Acarosporaceae</tp:taxon-name-part></tp:taxon-name>).</article-title><source>Canadian Journal of Botany</source><volume>77</volume>(<issue>6</issue>): <fpage>835</fpage>–<lpage>842</lpage>. <ext-link xlink:href="10.1139/b99-040" ext-link-type="doi" xlink:type="simple">https://doi.org/10.1139/b99-040</ext-link></mixed-citation></ref><ref id="B9"><mixed-citation xmlns:xlink="http://www.w3.org/1999/xlink" xlink:type="simple"><person-group><name name-style="western"><surname>Knudsen</surname><given-names>K</given-names></name><name name-style="western"><surname>Lendemer</surname><given-names>JC</given-names></name></person-group> (<year>2016</year>) <article-title>A new perspective on <italic><tp:taxon-name><tp:taxon-name-part taxon-name-part-type="genus">Melanophloea</tp:taxon-name-part></tp:taxon-name></italic>, <italic><tp:taxon-name><tp:taxon-name-part taxon-name-part-type="genus">Thelocarpella</tp:taxon-name-part></tp:taxon-name></italic> and <italic><tp:taxon-name><tp:taxon-name-part taxon-name-part-type="genus">Trimmatothelopsis</tp:taxon-name-part></tp:taxon-name></italic>: Species previously placed in multiple families are united within a single genus in the <tp:taxon-name><tp:taxon-name-part taxon-name-part-type="family">Acarosporaceae</tp:taxon-name-part></tp:taxon-name>.</article-title><source>The Bryologist</source><volume>119</volume>(<issue>3</issue>): <fpage>266</fpage>–<lpage>279</lpage>. <ext-link xlink:href="10.1639/0007-2745-119.3.266" ext-link-type="doi" xlink:type="simple">https://doi.org/10.1639/0007-2745-119.3.266</ext-link></mixed-citation></ref><ref id="B10"><mixed-citation xmlns:xlink="http://www.w3.org/1999/xlink" xlink:type="simple"><person-group><name name-style="western"><surname>Knudsen</surname><given-names>K</given-names></name><name name-style="western"><surname>Lendemer</surname><given-names>JC</given-names></name><name name-style="western"><surname>Harris</surname><given-names>RC</given-names></name></person-group> (<year>2011</year>) <article-title>Lichens and lichenicolous fungi – no. 15: Miscellaneous notes on species from eastern North America.</article-title><source>Opuscula Philolichenum</source><volume>9</volume>: <fpage>45</fpage>–<lpage>75</lpage>. <ext-link xlink:href="10.5248/115.45" ext-link-type="doi" xlink:type="simple">https://doi.org/10.5248/115.45</ext-link></mixed-citation></ref><ref id="B24"><mixed-citation xmlns:xlink="http://www.w3.org/1999/xlink" xlink:type="simple"><person-group><name name-style="western"><surname>Roux</surname><given-names>C</given-names></name></person-group> (<year>2021</year>) <article-title>Du novaj specioj de <tp:taxon-name><tp:taxon-name-part taxon-name-part-type="family">Acarosporaceae</tp:taxon-name-part></tp:taxon-name> el Francio - Deux espèces nouvelles d’<tp:taxon-name><tp:taxon-name-part taxon-name-part-type="family">Acarosporaceae</tp:taxon-name-part></tp:taxon-name> de France.</article-title><source>Bulletin de la Société Linnéenne de Provence</source><volume>72</volume>: <fpage>31</fpage>–<lpage>46</lpage>.</mixed-citation></ref></ref-list></tp:taxon-treatment>
