# Supplementary material for: ﻿Three new species of Trimmatothelopsis (Acarosporales, Acarosporaceae) from southwestern North America
Source: MycoKeys. 2023 Oct 12;99:251–68. doi: 10.3897/mycokeys.99.102965 (PMC10587834; doi:10.3897/mycokeys.99.102965)
Supplement: XML Treatment for Trimmatothelopsis wirthii [file mycokeys.99.102965-treatment4.xml]

<!DOCTYPE tp:taxon-treatment
  PUBLIC "-//TaxonX//DTD Taxonomic Treatment Publishing DTD v0 20100105//EN" "tax-treatment-NSO.dtd">
<tp:taxon-treatment xmlns:tp="http://www.plazi.org/taxpub"><tp:treatment-meta><kwd-group><label>Taxon classification</label><kwd>
                <named-content content-type="kingdom">Fungi</named-content>
              </kwd><kwd>
                <named-content content-type="order">Acarosporales</named-content>
              </kwd><kwd>
                <named-content content-type="family">Acarosporaceae</named-content>
              </kwd></kwd-group><mixed-citation publication-type="journal"><person-group><name><surname>Knudsen</surname><given-names>Kerry</given-names></name><name><surname>Kocourková</surname><given-names>Jana</given-names></name><name><surname>Hodková</surname><given-names>Eva</given-names></name><name><surname>Dart</surname><given-names>Jason</given-names></name><name><surname>Huereca</surname><given-names>Alejandro</given-names></name><name><surname>Malíček</surname><given-names>Jiří</given-names></name></person-group><article-title>﻿Three new species of <italic><tp:taxon-name><tp:taxon-name-part taxon-name-part-type="genus" reg="Trimmatothelopsis">Trimmatothelopsis</tp:taxon-name-part></tp:taxon-name></italic> (<tp:taxon-name><tp:taxon-name-part taxon-name-part-type="order">Acarosporales</tp:taxon-name-part></tp:taxon-name>, <tp:taxon-name><tp:taxon-name-part taxon-name-part-type="family">Acarosporaceae</tp:taxon-name-part></tp:taxon-name>) from southwestern North America</article-title><source>MycoKeys</source><day>12</day><month>10</month><year>2023</year><volume>99</volume><fpage>251</fpage><lpage>268</lpage><pub-id pub-id-type="doi">10.3897/mycokeys.99.102965</pub-id></mixed-citation></tp:treatment-meta><tp:nomenclature><label>﻿</label><tp:taxon-name>
              <object-id xmlns:xlink="http://www.w3.org/1999/xlink" content-type="arpha" xlink:type="simple">83E37E2E-D77B-5580-9525-16D8C405D4BF</object-id>
              <tp:taxon-name-part taxon-name-part-type="genus" reg="Trimmatothelopsis">Trimmatothelopsis</tp:taxon-name-part>
              <tp:taxon-name-part taxon-name-part-type="species" reg="wirthii">wirthii</tp:taxon-name-part>
              <object-id xmlns:xlink="http://www.w3.org/1999/xlink" content-type="mycobank" xlink:type="simple">: MB845680</object-id>
            </tp:taxon-name><tp:taxon-authority>(Cl. Roux) K. Knudsen &amp; Kocourk.</tp:taxon-authority><tp:taxon-status xmlns:xlink="http://www.w3.org/1999/xlink" xlink:type="simple">comb. nov.</tp:taxon-status><tp:nomenclature-citation-list><tp:nomenclature-citation><tp:taxon-name>
                  <tp:taxon-name-part taxon-name-part-type="genus" reg="Thelocarpella"/>
                  <tp:taxon-name-part taxon-name-part-type="species" reg="wirthii"/>
                </tp:taxon-name><comment>= <tp:taxon-name><tp:taxon-name-part taxon-name-part-type="genus" reg="Thelocarpella">Thelocarpella</tp:taxon-name-part><tp:taxon-name-part taxon-name-part-type="species" reg="wirthii">wirthii</tp:taxon-name-part></tp:taxon-name> Cl. Roux, syn. nov. </comment></tp:nomenclature-citation></tp:nomenclature-citation-list></tp:nomenclature><tp:treatment-sec sec-type="material" id="SECID0EETAG"><title>Type.</title><p>France, massif des Vosges, département du Haut–Rhin, Rossberg, Vogelsteine (rochers des oiseaux), alt. 1060 m, sur une face verticale d’un rocher d’andésite, 27. Aug. 2020, V. Wirth, herb. Cl. Roux (holotype, n.v., isotype, SNMS, n.v.), syn. nov.</p></tp:treatment-sec><tp:treatment-sec sec-type="description" id="SECID0EJTAG"><title>Description.</title><p>See <xref ref-type="bibr" rid="B24">Roux (2021)</xref>. Roux treats <italic><tp:taxon-name><tp:taxon-name-part taxon-name-part-type="genus" reg="Trimmatothelopsis">Trimmatothelopsis</tp:taxon-name-part><tp:taxon-name-part taxon-name-part-type="species" reg="wirthii">wirthii</tp:taxon-name-part></tp:taxon-name></italic> as having a perithecioid ascomata based upon a morphological genus concept we have already rejected (<xref ref-type="bibr" rid="B9">Knudsen and Lendemer 2016</xref>). Also see notes below and for <italic><tp:taxon-name><tp:taxon-name-part taxon-name-part-type="genus" reg="Trimmatothelopsis">Trimmatothelopsis</tp:taxon-name-part><tp:taxon-name-part taxon-name-part-type="species" reg="novomexicana">novomexicana</tp:taxon-name-part></tp:taxon-name></italic>.</p></tp:treatment-sec><tp:treatment-sec sec-type="ecology" id="SECID0ENUAG"><title>Ecology and distribution.</title><p>Known only from the type collection from France massif des Vosges, département du Haut–Rhinn, collected on calcareous andesite on a vertical rock face at 1060 m. The size, shape and pale color is similar to some montane specimens of <italic><tp:taxon-name><tp:taxon-name-part taxon-name-part-type="genus" reg="Trimmatothelopsis">T.</tp:taxon-name-part><tp:taxon-name-part taxon-name-part-type="species" reg="oreophila">oreophila</tp:taxon-name-part></tp:taxon-name></italic> which differs in having an <italic><tp:taxon-name><tp:taxon-name-part taxon-name-part-type="genus" reg="Acarospora">Acarospora</tp:taxon-name-part></tp:taxon-name></italic>-type ascus stain.</p></tp:treatment-sec><tp:treatment-sec sec-type="notes" id="SECID0EFVAG"><title>Notes.</title><p><italic><tp:taxon-name><tp:taxon-name-part taxon-name-part-type="genus" reg="Thelocarpella">Thelocarpella</tp:taxon-name-part></tp:taxon-name></italic> is a morphological genus concept which treats two species of <tp:taxon-name><tp:taxon-name-part taxon-name-part-type="family">Acarosporaceae</tp:taxon-name-part></tp:taxon-name> as perithecioid lichens with periphyses or pseudoparaphyses (<xref ref-type="bibr" rid="B20">Navarro-Rosinés et al. 1999</xref>; <xref ref-type="bibr" rid="B24">Roux 2021</xref>). We treat these two species as <tp:taxon-name><tp:taxon-name-part taxon-name-part-type="family">Acarosporaceae</tp:taxon-name-part></tp:taxon-name> with paraphyses. <xref ref-type="bibr" rid="B24">Roux (2021)</xref> has accused us of promoting a phylogenetic concept of <italic><tp:taxon-name><tp:taxon-name-part taxon-name-part-type="genus" reg="Trimmatothelopsis">Trimmatothelopsis</tp:taxon-name-part></tp:taxon-name></italic>. Our concept of the genus <italic><tp:taxon-name><tp:taxon-name-part taxon-name-part-type="genus" reg="Trimmatothelopsis">Trimmatothelopsis</tp:taxon-name-part></tp:taxon-name></italic> is integrative, based on the congruence between phylogenetic data and classic taxonomic analysis (<xref ref-type="bibr" rid="B17">Leavitt et al. 2018</xref>; <xref ref-type="bibr" rid="B18">Lücking et al. 2021</xref>). In the results section we discuss the distribution IKI+ blue ascus in <italic><tp:taxon-name><tp:taxon-name-part taxon-name-part-type="genus" reg="Trimmatothelopsis">Trimmatothelopsis</tp:taxon-name-part></tp:taxon-name></italic> which does not support the idea that the stain distinguishes <italic><tp:taxon-name><tp:taxon-name-part taxon-name-part-type="genus" reg="Thelocarpella">Thelocarpella</tp:taxon-name-part></tp:taxon-name></italic> from all other species in <italic><tp:taxon-name><tp:taxon-name-part taxon-name-part-type="genus" reg="Trimmatothelopsis">Trimmatothelopsis</tp:taxon-name-part></tp:taxon-name></italic>. For further discussion of <italic><tp:taxon-name><tp:taxon-name-part taxon-name-part-type="genus" reg="Trimmatothelopsis">T.</tp:taxon-name-part><tp:taxon-name-part taxon-name-part-type="species" reg="wirthii">wirthii</tp:taxon-name-part></tp:taxon-name></italic> see discussion of <italic><tp:taxon-name><tp:taxon-name-part taxon-name-part-type="genus" reg="Trimmatothelopsis">T.</tp:taxon-name-part><tp:taxon-name-part taxon-name-part-type="species" reg="novomexicana">novomexicana</tp:taxon-name-part></tp:taxon-name></italic> above.</p><p>Unfortunately, the type of <italic><tp:taxon-name><tp:taxon-name-part taxon-name-part-type="genus" reg="Trimmatothelopsis">Trimmatothelopsis</tp:taxon-name-part><tp:taxon-name-part taxon-name-part-type="species" reg="wirthii">wirthii</tp:taxon-name-part></tp:taxon-name></italic> was not sequenced but it would be in the <italic><tp:taxon-name><tp:taxon-name-part taxon-name-part-type="genus" reg="Trimmatothelopsis">Trimmatothelopsis</tp:taxon-name-part></tp:taxon-name></italic> clade based on its anatomy and morphology. Its large squamules up to 7 mm in width distinguish <italic><tp:taxon-name><tp:taxon-name-part taxon-name-part-type="genus" reg="Trimmatothelopsis">Trimmatothelopsis</tp:taxon-name-part><tp:taxon-name-part taxon-name-part-type="species" reg="wirthii">wirthii</tp:taxon-name-part></tp:taxon-name></italic> from all other species in genus. Though disagreeing with Roux about the genus <italic><tp:taxon-name><tp:taxon-name-part taxon-name-part-type="genus" reg="Thelocarpella">Thelocarpella</tp:taxon-name-part></tp:taxon-name></italic> we praise him for his excellent description of <italic><tp:taxon-name><tp:taxon-name-part taxon-name-part-type="genus">A.</tp:taxon-name-part><tp:taxon-name-part taxon-name-part-type="species" reg="wirthii">wirthii</tp:taxon-name-part></tp:taxon-name></italic> despite treating it as a perithecioid lichen.</p></tp:treatment-sec><ref-list><ref id="B24"><mixed-citation xmlns:xlink="http://www.w3.org/1999/xlink" xlink:type="simple"><person-group><name name-style="western"><surname>Roux</surname><given-names>C</given-names></name></person-group> (<year>2021</year>) <article-title>Du novaj specioj de <tp:taxon-name><tp:taxon-name-part taxon-name-part-type="family">Acarosporaceae</tp:taxon-name-part></tp:taxon-name> el Francio - Deux espèces nouvelles d’<tp:taxon-name><tp:taxon-name-part taxon-name-part-type="family">Acarosporaceae</tp:taxon-name-part></tp:taxon-name> de France.</article-title><source>Bulletin de la Société Linnéenne de Provence</source><volume>72</volume>: <fpage>31</fpage>–<lpage>46</lpage>.</mixed-citation></ref><ref id="B9"><mixed-citation xmlns:xlink="http://www.w3.org/1999/xlink" xlink:type="simple"><person-group><name name-style="western"><surname>Knudsen</surname><given-names>K</given-names></name><name name-style="western"><surname>Lendemer</surname><given-names>JC</given-names></name></person-group> (<year>2016</year>) <article-title>A new perspective on <italic><tp:taxon-name><tp:taxon-name-part taxon-name-part-type="genus">Melanophloea</tp:taxon-name-part></tp:taxon-name></italic>, <italic><tp:taxon-name><tp:taxon-name-part taxon-name-part-type="genus">Thelocarpella</tp:taxon-name-part></tp:taxon-name></italic> and <italic><tp:taxon-name><tp:taxon-name-part taxon-name-part-type="genus">Trimmatothelopsis</tp:taxon-name-part></tp:taxon-name></italic>: Species previously placed in multiple families are united within a single genus in the <tp:taxon-name><tp:taxon-name-part taxon-name-part-type="family">Acarosporaceae</tp:taxon-name-part></tp:taxon-name>.</article-title><source>The Bryologist</source><volume>119</volume>(<issue>3</issue>): <fpage>266</fpage>–<lpage>279</lpage>. <ext-link xlink:href="10.1639/0007-2745-119.3.266" ext-link-type="doi" xlink:type="simple">https://doi.org/10.1639/0007-2745-119.3.266</ext-link></mixed-citation></ref><ref id="B20"><mixed-citation xmlns:xlink="http://www.w3.org/1999/xlink" xlink:type="simple"><person-group><name name-style="western"><surname>Navarro-Rosinés</surname><given-names>P</given-names></name><name name-style="western"><surname>Roux</surname><given-names>C</given-names></name><name name-style="western"><surname>Bellemere</surname><given-names>A</given-names></name></person-group> (<year>1999</year>) <article-title><italic><tp:taxon-name><tp:taxon-name-part taxon-name-part-type="genus">Thelocarpella</tp:taxon-name-part><tp:taxon-name-part taxon-name-part-type="species">gordensis</tp:taxon-name-part></tp:taxon-name></italic> gen. et sp. nov., (<tp:taxon-name><tp:taxon-name-part taxon-name-part-type="class">Ascomycetes</tp:taxon-name-part></tp:taxon-name> lichenisati, <tp:taxon-name><tp:taxon-name-part taxon-name-part-type="family">Acarosporaceae</tp:taxon-name-part></tp:taxon-name>).</article-title><source>Canadian Journal of Botany</source><volume>77</volume>(<issue>6</issue>): <fpage>835</fpage>–<lpage>842</lpage>. <ext-link xlink:href="10.1139/b99-040" ext-link-type="doi" xlink:type="simple">https://doi.org/10.1139/b99-040</ext-link></mixed-citation></ref><ref id="B17"><mixed-citation xmlns:xlink="http://www.w3.org/1999/xlink" xlink:type="simple"><person-group><name name-style="western"><surname>Leavitt</surname><given-names>SD</given-names></name><name name-style="western"><surname>Newberry</surname><given-names>CC</given-names></name><name name-style="western"><surname>Hollinger</surname><given-names>J</given-names></name><name name-style="western"><surname>Wright</surname><given-names>B</given-names></name><name name-style="western"><surname>St Clair</surname><given-names>LL</given-names></name></person-group> (<year>2018</year>) <article-title>An integrative perspective into diversity in <italic><tp:taxon-name><tp:taxon-name-part taxon-name-part-type="genus">Acarospora</tp:taxon-name-part></tp:taxon-name></italic> (<tp:taxon-name><tp:taxon-name-part taxon-name-part-type="family">Acarosporaceae</tp:taxon-name-part></tp:taxon-name>, <tp:taxon-name><tp:taxon-name-part taxon-name-part-type="phylum">Ascomycota</tp:taxon-name-part></tp:taxon-name>), including a new species from the Great Basin, U.S.A.</article-title><source>The Bryologist</source><volume>121</volume>: <fpage>275</fpage>–<lpage>285</lpage>. <ext-link xlink:href="10.1639/0007-2745-121.3.275" ext-link-type="doi" xlink:type="simple">https://doi.org/10.1639/0007-2745-121.3.275</ext-link></mixed-citation></ref><ref id="B18"><mixed-citation xmlns:xlink="http://www.w3.org/1999/xlink" xlink:type="simple"><person-group><name name-style="western"><surname>Lücking</surname><given-names>R</given-names></name><name name-style="western"><surname>Leavitt</surname><given-names>SD</given-names></name><name name-style="western"><surname>Hawksworth</surname><given-names>DL</given-names></name></person-group> (<year>2021</year>) <article-title>Species in lichen-forming fungi: Balancing between conceptual and practical considerations, and between phenotype and phylogenomics.</article-title><source>Fungal Diversity</source><volume>109</volume>(<issue>1</issue>): <fpage>1</fpage>–<lpage>56</lpage>. <ext-link xlink:href="10.1007/s13225-021-00477-7" ext-link-type="doi" xlink:type="simple">https://doi.org/10.1007/s13225-021-00477-7</ext-link></mixed-citation></ref></ref-list></tp:taxon-treatment>
